# Supplementary material for: Genetic diversity and connectivity of the megamouth shark (Megachasma pelagios)
Source: PeerJ. 2018 Mar 5;6:e4432. doi: 10.7717/peerj.4432 (PMC5842762; doi:10.7717/peerj.4432)
Supplement: Supplemental Information 1 [file peerj-06-4432-s001.phy]

 28 564
07-53   ACAGCCCTAA GTCTTCTAAT TCGAGCTGAA TTGGGACAAC CTGGGTCTCT
11-299   ACAGCCCTAA GTCTTCTAAT TCGAGCTGAA TTGGGACAAC CTGGGTCTCT
MP1   ACAGCCCTAA GTCTTCTAAT TCGAGCTGAA TTGGGACAAC CTGGGTCTCT
MP2   ACAGCCCTAA GTCTTCTAAT TCGAGCTGAA TTGGGACAAC CTGGGTCTCT
MP4   ACAGCCCTAA GTCTTCTAAT TCGAGCTGAA TTGGGACAAC CTGGGTCTCT
MP6   ACAGCCCTAA GTCTTCTAAT TCGAGCTGAA TTGGGACAAC CTGGGTCTCT
MP7   ACAGCCCTAA GTCTTCTAAT TCGAGCTGAA TTGGGACAAC CTGGGTCTCT
MP8   ACAGCCCTAA GTCTTCTAAT TCGAGCTGAA TTGGGACAAC CTGGGTCTCT
MP9   ACAGCCCTAA GTCTTCTAAT TCGAGCTGAA TTGGGACAAC CTGGGTCTCT
MP10   ACAGCCCTAA GTCTTCTAAT TCGAGCTGAA TTGGGACAAC CTGGGTCTCT
MP11   ACAGCCCTAA GTCTTCTAAT TCGAGCTGAA TTGGGACAAC CTGGGTCTCT
MP12   ACAGCCCTAA GTCTTCTAAT TCGAGCTGAA TTGGGACAAC CTGGGTCTCT
MP13   ACAGCCCTAA GTCTTCTAAT TCGAGCTGAA TTGGGACAAC CTGGGTCTCT
MP14   ACAGCCCTAA GTCTTCTAAT TCGAGCTGAA TTGGGACAAC CTGGGTCTCT
MP15   ACAGCCCTAA GTCTTCTAAT TCGAGCTGAA TTGGGACAAC CTGGGTCTCT
MP17   ACAGCCCTAA GTCTTCTAAT TCGAGCTGAA TTGGGACAAC CTGGGTCTCT
MP18   ACAGCCCTAA GTCTTCTAAT TCGAGCTGAA TTGGGACAAC CTGGGTCTCT
MP19   ACAGCCCTAA GTCTTCTAAT TCGAGCTGAA TTGGGACAAC CTGGGTCTCT
MP20   ACAGCCCTAA GTCTTCTAAT TCGAGCTGAA TTGGGACAAC CTGGGTCTCT
MP22   ACAGCCCTAA GTCTTCTAAT TCGAGCTGAA TTGGGACAAC CTGGGTCTCT
MP23   ACAGCCCTAA GTCTTCTAAT TCGAGCTGAA TTGGGACAAC CTGGGTCTCT
MP24   ACAGCCCTAA GTCTTCTAAT TCGAGCTGAA TTGGGACAAC CTGGGTCTCT
MP25   ACAGCCCTAA GTCTTCTAAT TCGAGCTGAA TTGGGACAAC CTGGGTCTCT
MP26   ACAGCCCTAA GTCTTCTAAT TCGAGCTGAA TTGGGACAAC CTGGGTCTCT
MP27   ACAGCCCTAA GTCTTCTAAT TCGAGCTGAA TTGGGACAAC CTGGGTCTCT
EU398905_Indonesia   ACAGCCCTAA GTCTTCTAAT TCGAGCTGAA TTGGGACAAC CTGGGTCTCT
KY392958_1_Puerto_Rico   ACAGCCCTAA GTCTTCTAAT TCGAGCTGAA TTGGGACAAC CTGGGTCTCT
Odontaspis_ferox   ATAGCTTTAA GCCTTCTAAT TCGAGCCGAA TTAGGCCAAC CTGGGTCACT

             TCTAGGAGAT GATCAGATTT ATAATGTCAT TGTGACCGCC CACGCATTTG
             TCTAGGAGAT GATCAGATTT ATAATGTCAT TGTGACCGCC CACGCATTTG
             TCTAGGAGAT GATCAGATTT ATAATGTCAT TGTGACCGCC CACGCATTTG
             TCTGGGAGAT GATCAGATTT ATAATGTCAT TGTGACCGCC CACGCATTTG
             TCTAGGAGAT GATCAGATTT ATAATGTCAT TGTGACCGCC CACGCATTTG
             TCTAGGAGAT GATCAGATTT ATAATGTCAT TGTGACCGCC CACGCATTTG
             TCTGGGAGAT GATCAGATTT ATAATGTCAT TGTGACCGCC CACGCATTTG
             TCTAGGAGAT GATCAGATTT ATAATGTCAT TGTGACCGCC CACGCATTTG
             TCTAGGAGAT GATCAGATTT ATAATGTCAT TGTGACCGCC CACGCATTTG
             TCTAGGAGAT GATCAGATTT ATAATGTCAT TGTGACCGCC CACGCATTTG
             TCTAGGAGAT GATCAGATTT ATAATGTCAT TGTGACCGCC CACGCATTTG
             TCTAGGAGAT GATCAGATTT ATAATGTCAT TGTGACCGCC CACGCATTTG
             TCTAGGAGAT GATCAGATTT ATAATGTCAT TGTGACCGCC CACGCATTTG
             TCTAGGAGAT GATCAGATTT ATAATGTCAT TGTGACCGCC CACGCATTTG
             TCTAGGAGAT GATCAGATTT ATAATGTCAT TGTGACCGCC CACGCATTTG
             TCTAGGAGAT GATCAGATTT ATAATGTCAT TGTGACCGCC CACGCATTTG
             TCTAGGAGAT GATCAGATTT ATAATGTCAT TGTGACCGCC CACGCATTTG
             TCTAGGAGAT GATCAGATTT ATAATGTCAT TGTGACCGCC CACGCATTTG
             TCTAGGAGAT GATCAGATTT ATAATGTCAT TGTGACCGCC CACGCATTTG
             TCTAGGAGAT GATCAGATTT ATAATGTCAT TGTGACCGCC CACGCATTTG
             TCTAGGAGAT GATCAGATTT ATAATGTCAT TGTGACCGCC CACGCATTTG
             TCTAGGAGAT GATCAGATTT ATAATGTCAT TGTGACCGCC CACGCATTTG
             TCTAGGAGAT GATCAGATTT ATAATGTCAT TGTGACCGCC CACGCATTTG
             TCTGGGAGAT GATCAGATTT ATAATGTCAT TGTGACCGCC CACGCATTTG
             TCTAGGAGAT GATCAGATTT ATAATGTCAT TGTGACCGCC CACGCATTTG
             TCTAGGAGAT GATCAGATTT ATAATGTCAT TGTGACCGCC CACGCATTTG
             TCTAGGAGAT GATCAGATTT ATAATGTCAT TGTGACCGCC CACGCATTTG
             TCTAGGAGAT GATCAGATTT ATAATGTTAT TGTAACCGCC CATGCATTCG

             TAATAATTTT CTTCATGGTT ATACCCGTAA TAATCGGGGG GTTTGGAAAC
             TAATAATTTT CTTCATGGTT ATACCCGTAA TAATCGGGGG GTTTGGAAAC
             TAATAATTTT CTTCATGGTT ATACCCGTAA TAATCGGGGG GTTTGGAAAC
             TAATAATTTT CTTCATGGTT ATACCCGTAA TAATCGGGGG GTTTGGAAAC
             TAATAATTTT CTTCATGGTT ATACCCGTAA TAATCGGGGG GTTTGGAAAC
             TAATAATTTT CTTCATGGTT ATACCCGTAA TAATCGGGGG GTTTGGAAAC
             TAATAATTTT CTTCATGGTT ATACCCGTAA TAATCGGGGG GTTTGGAAAC
             TAATAATTTT CTTCATGGTT ATACCCGTAA TAATCGGGGG GTTTGGAAAC
             TAATAATTTT CTTCATGGTT ATACCCGTAA TAATCGGGGG GTTTGGAAAC
             TAATAATTTT CTTCATGGTT ATACCCGTAA TAATCGGGGG GTTTGGAAAC
             TAATAATTTT CTTCATGGTT ATACCCGTAA TAATCGGGGG GTTTGGAAAC
             TAATAATTTT CTTCATGGTT ATACCCGTAA TAATCGGGGG GTTTGGAAAC
             TAATAATTTT CTTCATGGTT ATACCCGTAA TAATCGGGGG GTTTGGAAAC
             TAATAATTTT CTTCATGGTT ATACCCGTAA TAATCGGGGG GTTTGGAAAC
             TAATAATTTT CTTCATGGTT ATACCCGTAA TAATCGGGGG GTTTGGAAAC
             TAATAATTTT CTTCATGGTT ATACCCGTAA TAATCGGGGG GTTTGGAAAC
             TAATAATTTT CTTCATGGTT ATACCCGTAA TAATCGGGGG GTTTGGAAAC
             TAATAATTTT CTTCATGGTT ATACCCGTAA TAATCGGGGG GTTTGGAAAC
             TAATAATTTT CTTCATGGTT ATACCCGTAA TAATCGGGGG GTTTGGAAAC
             TAATAATTTT CTTCATGGTT ATACCCGTAA TAATCGGGGG GTTTGGAAAC
             TAATAATTTT CTTCATGGTT ATACCCGTAA TAATCGGGGG GTTTGGAAAC
             TAATAATTTT CTTCATGGTT ATACCCGTAA TAATCGGGGG GTTTGGAAAC
             TAATAATTTT CTTCATGGTT ATACCCGTAA TAATCGGGGG GTTTGGAAAC
             TAATAATTTT CTTCATGGTT ATACCCGTAA TAATCGGGGG GTTTGGAAAC
             TAATAATTTT CTTCATGGTT ATACCCGTAA TAATCGGGGG GTTTGGAAAC
             TAATAATTTT CTTCATGGTT ATACCCGTAA TAATCGGGGG GTTTGGAAAC
             TAATAATTTT CTTCATGGTT ATACCCGTAA TAATCGGGGG GTTTGGAAAC
             TAATAATCTT CTTCATGGTT ATACCCGTAA TAATTGGTGG GTTTGGAAAC

             TGATTAGTAC CATTAATAAT TGGTGCACCA GATATGGCCT TTCCACGAAT
             TGATTAGTAC CATTAATAAT TGGTGCACCA GATATGGCCT TTCCACGAAT
             TGATTAGTAC CATTAATAAT TGGTGCACCA GATATGGCCT TTCCACGAAT
             TGATTAGTAC CATTAATAAT TGGTGCACCA GATATGGCCT TTCCACGAAT
             TGATTAGTAC CATTAATAAT TGGTGCACCA GATATGGCCT TTCCACGAAT
             TGATTAGTAC CATTAATAAT TGGTGCACCA GATATGGCCT TTCCACGAAT
             TGATTAGTAC CATTAATAAT TGGTGCACCA GATATGGCCT TTCCACGAAT
             TGATTAGTAC CATTAATAAT TGGTGCACCA GATATGGCCT TTCCACGAAT
             TGATTAGTAC CATTAATAAT TGGTGCACCA GATATGGCCT TTCCACGAAT
             TGATTAGTAC CATTAATAAT TGGTGCACCA GATATGGCCT TTCCACGAAT
             TGATTAGTAC CATTAATAAT TGGTGCACCA GATATGGCCT TTCCACGAAT
             TGATTAGTAC CATTAATAAT TGGTGCACCA GATATGGCCT TTCCACGAAT
             TGATTAGTAC CATTAATAAT TGGTGCACCA GATATGGCCT TTCCACGAAT
             TGATTAGTAC CATTAATAAT TGGTGCACCA GATATGGCCT TTCCACGAAT
             TGATTAGTAC CATTAATAAT TGGTGCACCA GATATGGCCT TTCCACGAAT
             TGATTAGTAC CATTAATAAT TGGTGCACCA GATATGGCCT TTCCACGAAT
             TGATTAGTAC CATTAATAAT TGGTGCACCA GATATGGCCT TTCCACGAAT
             TGATTAGTAC CATTAATAAT TGGTGCACCA GATATGGCCT TTCCACGAAT
             TGATTAGTAC CATTAATAAT TGGTGCACCA GATATGGCCT TTCCACGAAT
             TGATTAGTAC CATTAATAAT TGGTGCACCA GATATGGCCT TTCCACGAAT
             TGATTAGTAC CATTAATAAT TGGTGCACCA GATATGGCCT TTCCACGAAT
             TGATTAGTAC CATTAATAAT TGGTGCACCA GATATGGCCT TTCCACGAAT
             TGATTAGTAC CATTAATAAT TGGTGCACCA GATATGGCCT TTCCACGAAT
             TGATTAGTAC CATTAATAAT TGGTGCACCA GATATGGCCT TTCCACGAAT
             TGATTAGTAC CATTAATAAT TGGTGCACCA GATATGGCCT TTCCACGAAT
             TGATTAGTAC CATTAATAAT TGGTGCACCA GATATGGCCT TTCCACGAAT
             TGATTAGTAC CATTAATAAT TGGTGCACCA GATATGGCCT TTCCACGAAT
             TGATTAGTAC CATTAATAAT TGGTGCACCA GATATAGCCT TCCCACGAAT

             AAATAATATA AGCTTTTGAT TACTCCCTCC TTCATTTCTT TTACTTTTAG
             AAATAATATA AGCTTTTGAT TACTCCCTCC TTCATTTCTT TTACTTTTAG
             AAATAATATA AGCTTTTGAT TACTCCCTCC TTCATTTCTT TTACTTTTAG
             AAATAATATA AGCTTTTGAT TACTCCCTCC TTCATTTCTT TTACTTTTAG
             AAATAATATA AGCTTTTGAT TACTCCCTCC TTCATTTCTT TTACTTTTAG
             AAATAATATA AGCTTTTGAT TACTCCCTCC TTCATTTCTT TTACTTTTAG
             AAATAATATA AGCTTTTGAT TACTCCCTCC TTCATTTCTT TTACTTTTAG
             AAATAATATA AGCTTTTGAT TACTCCCTCC TTCATTTCTT TTACTTTTAG
             AAATAATATA AGCTTTTGAT TACTCCCTCC TTCATTTCTT TTACTTTTAG
             AAATAATATA AGCTTTTGAT TACTCCCTCC TTCATTTCTT TTACTTTTAG
             AAATAATATA AGCTTTTGAT TACTTCCTCC TTCATTTCTT TTACTTTTAG
             AAATAATATA AGCTTTTGAT TACTCCCTCC TTCATTTCTT TTACTTTTAG
             AAATAATATA AGCTTTTGAT TACTCCCTCC TTCATTTCTT TTACTTTTAG
             AAATAATATA AGCTTTTGAT TACTCCCTCC TTCATTTCTT TTACTTTTAG
             AAATAATATA AGCTTTTGAT TACTCCCTCC TTCATTTCTT TTACTTTTAG
             AAATAATATA AGCTTTTGAT TACTCCCTCC TTCATTTCTT TTACTTTTAG
             AAATAATATA AGCTTTTGAT TACTTCCTCC TTCATTTCTT TTACTTTTAG
             AAATAATATA AGCTTTTGAT TACTCCCTCC TTCATTTCTT TTACTTTTAG
             AAATAATATA AGCTTTTGAT TACTCCCTCC TTCATTTCTT TTACTTTTAG
             AAATAATATA AGCTTTTGAT TACTCCCTCC TTCATTTCTT TTACTTTTAG
             AAATAATATA AGCTTTTGAT TACTCCCTCC TTCATTTCTT TTACTTTTAG
             AAATAATATA AGCTTTTGAT TACTCCCTCC TTCATTTCTT TTACTTTTAG
             AAATAATATA AGCTTTTGAT TACTCCCTCC TTCATTTCTT TTACTTTTAG
             AAATAATATA AGCTTTTGAT TACTCCCTCC TTCATTTCTT TTACTTTTAG
             AAATAATATA AGCTTTTGAT TACTCCCTCC TTCATTTCTT TTACTTTTAG
             AAATAATATA AGCTTTTGAT TACTCCCTCC TTCATTTCTT TTACTTTTAG
             AAATAATATA AGCTTTTGAT TACTCCCTCC TTCATTTCTT TTACTTTTAG
             AAATAACATA AGCTTTTGAC TTCTACCTCC TTCTTTTCTT TTACTTCTGG

             CTTCAGCCGG AGTTGAAGCC GGAGCCGGTA CTGGTTGAAC AGTTTATCCT
             CTTCAGCCGG AGTTGAAGCC GGAGCCGGTA CTGGTTGAAC AGTTTATCCT
             CTTCAGCCGG AGTTGAAGCC GGAGCCGGTA CTGGTTGAAC AGTTTATCCT
             CTTCAGCCGG AGTTGAAGCC GGAGCCGGTA CTGGTTGAAC AGTTTATCCT
             CTTCAGCCGG AGTTGAAGCC GGAGCCGGTA CTGGTTGAAC AGTTTATCCT
             CTTCAGCCGG AGTTGAAGCC GGAGCCGGTA CTGGTTGAAC AGTTTATCCT
             CTTCAGCCGG AGTTGAAGCC GGAGCCGGTA CTGGTTGAAC AGTTTATCCT
             CTTCAGCCGG AGTTGAAGCC GGAGCCGGTA CTGGTTGAAC AGTTTATCCT
             CTTCAGCCGG AGTTGAAGCC GGAGCCGGTA CTGGTTGAAC AGTTTATCCT
             CTTCAGCCGG AGTTGAAGCC GGAGCCGGTA CTGGTTGAAC AGTTTATCCT
             CTTCAGCCGG AGTTGAAGCC GGAGCCGGTA CTGGTTGAAC AGTTTATCCT
             CTTCAGCCGG AGTTGAAGCC GGAGCCGGTA CTGGTTGAAC AGTTTATCCT
             CTTCAGCCGG AGTTGAAGCC GGAGCCGGTA CTGGTTGAAC AGTTTATCCT
             CTTCAGCCGG AGTTGAAGCC GGAGCCGGTA CTGGTTGAAC AGTTTATCCT
             CTTCAGCCGG AGTTGAAGCC GGAGCCGGTA CTGGTTGAAC AGTTTATCCT
             CTTCAGCCGG AGTTGAAGCC GGAGCCGGTA CTGGTTGAAC AGTTTATCCT
             CTTCAGCCGG AGTTGAAGCC GGAGCCGGTA CTGGTTGAAC AGTTTATCCT
             CTTCAGCCGG AGTTGAAGCC GGAGCCGGTA CTGGTTGAAC AGTTTATCCT
             CTTCAGCCGG AGTTGAAGCC GGAGCCGGTA CTGGTTGAAC AGTTTATCCT
             CTTCAGCCGG AGTTGAAGCC GGAGCCGGTA CTGGTTGAAC AGTTTATCCT
             CTTCAGCCGG AGTTGAAGCC GGAGCCGGTA CTGGTTGAAC AGTTTATCCT
             CTTCAGCCGG AGTTGAAGCC GGAGCCGGTA CTGGTTGAAC AGTTTATCCT
             CTTCAGCCGG AGTTGAAGCC GGAGCCGGTA CTGGTTGAAC AGTTTATCCT
             CTTCAGCCGG AGTTGAAGCC GGAGCCGGTA CTGGTTGAAC AGTTTATCCT
             CTTCAGCCGG AGTTGAAGCC GGAGCCGGTA CTGGTTGAAC AGTTTATCCT
             CTTCAGCCGG AGTTGAAGCC GGAGCCGGTA CTGGTTGAAC AGTTTATCCT
             CTTCAGCCGG AGTTGAAGCC GGAGCCGGTA CTGGTTGAAC AGTTTATCCT
             CTTCAGCTGG AGTTGAAGCC GGAGCCGGTA CTGGTTGAAC AGTTTATCCC

             CCTTTAGCTG GTAATTTAGC ACATGCTGGA GCATCCGTTG ATTTAGCCAT
             CCTTTAGCTG GTAATTTAGC ACATGCTGGA GCATCCGTTG ATTTAGCCAT
             CCTTTAGCTG GTAATTTAGC ACATGCTGGA GCATCCGTTG ATTTAGCCAT
             CCTTTAGCTG GTAATTTAGC ACATGCTGGA GCATCCGTTG ATTTAGCCAT
             CCTTTAGCTG GTAATTTAGC ACATGCTGGA GCATCCGTTG ATTTAGCCAT
             CCTTTAGCTG GTAATTTAGC ACATGCTGGA GCATCCGTTG ATTTAGCCAT
             CCTTTAGCTG GTAATTTAGC ACATGCTGGA GCATCCGTTG ATTTAGCCAT
             CCTTTAGCTG GTAATTTAGC ACATGCTGGA GCATCCGTTG ATTTAGCCAT
             CCTTTAGCTG GTAATTTAGC ACATGCTGGA GCATCCGTTG ATTTAGCCAT
             CCTTTAGCTG GTAATTTAGC ACATGCTGGA GCATCCGTTG ATTTAGCCAT
             CCTTTAGCTG GTAATTTAGC ACATGCTGGA GCATCCGTTG ATTTAGCCAT
             CCTTTAGCTG GTAATTTAGC ACATGCTGGA GCATCCGTTG ATTTAGCCAT
             CCTTTAGCTG GTAATTTAGC ACATGCTGGA GCATCCGTTG ATTTAGCCAT
             CCTTTAGCTG GTAATTTAGC ACATGCTGGA GCATCCGTTG ATTTAGCCAT
             CCTTTAGCTG GTAATTTAGC ACATGCTGGA GCATCCGTTG ATTTAGCCAT
             CCTTTAGCTG GTAATTTAGC ACATGCTGGA GCATCCGTTG ATTTAGCCAT
             CCTTTAGCTG GTAATTTAGC ACATGCTGGA GCATCCGTTG ATTTAGCCAT
             CCTTTAGCTG GTAATTTAGC ACATGCTGGA GCATCCGTTG ATTTAGCCAT
             CCTTTAGCTG GTAATTTAGC ACATGCTGGA GCATCCGTTG ATTTAGCCAT
             CCTTTAGCTG GTAATTTAGC ACATGCTGGA GCATCCGTTG ATTTAGCCAT
             CCTTTAGCTG GTAATTTAGC ACATGCTGGA GCATCCGTTG ATTTAGCCAT
             CCTTTAGCTG GTAATTTAGC ACATGCTGGA GCATCCGTTG ATTTAGCCAT
             CCTTTAGCTG GTAATTTAGC ACATGCTGGA GCATCCGTTG ATTTAGCCAT
             CCTTTAGCTG GTAATTTAGC ACATGCTGGA GCATCCGTTG ATTTAGCCAT
             CCTTTAGCTG GTAATTTAGC ACATGCTGGA GCATCCGTTG ATTTAGCCAT
             CCTTTAGCTG GTAATTTAGC ACATGCTGGA GCATCCGTTG ATTTAGCCAT
             CCTTTAGCTG GTAATTTAGC ACATGCTGGA GCATCCGTTG ATTTAGCCAT
             CCTTTAGCTG GTAACTTAGC ACATGCTGGA GCATCCGTTG ACTTAGCCAT

             CTTCTCTCTT CATTTAGCAG GCATTTCATC AATTCTAGCT TCAATTAACT
             CTTCTCTCTT CATTTAGCAG GCATTTCATC AATTCTAGCT TCAATTAACT
             CTTCTCTCTT CATTTAGCAG GCATTTCATC AATTCTAGCT TCAATTAACT
             CTTCTCTCTT CATTTAGCAG GCATTTCATC AATTCTAGCT TCAATTAACT
             CTTCTCTCTT CATTTAGCAG GCATTTCATC AATTCTAGCT TCAATTAACT
             CTTCTCTCTT CATTTAGCAG GCATTTCATC AATTCTAGCT TCAATTAACT
             CTTCTCTCTT CATTTAGCAG GCATTTCATC AATTCTAGCT TCAATTAACT
             CTTCTCTCTT CATTTAGCAG GCATTTCATC AATTCTAGCT TCAATTAACT
             CTTCTCTCTT CATTTAGCAG GCATTTCATC AATTCTAGCT TCAATTAACT
             CTTCTCTCTT CATTTAGCAG GCATTTCATC AATTCTAGCT TCAATTAACT
             CTTCTCTCTT CATTTAGCAG GCATTTCATC AATTCTAGCT TCAATTAACT
             CTTCTCTCTT CATTTAGCAG GCATTTCATC AATTCTAGCT TCAATTAACT
             CTTCTCTCTT CATTTAGCAG GCATTTCATC AATTCTAGCT TCAATTAACT
             CTTCTCTCTT CATTTAGCAG GCATTTCATC AATTCTAGCT TCAATTAACT
             CTTCTCTCTT CATTTAGCAG GCATTTCATC AATTCTAGCT TCAATTAACT
             CTTCTCTCTT CATTTAGCAG GCATTTCATC AATTCTAGCT TCAATTAACT
             CTTCTCTCTT CATTTAGCAG GCATTTCATC AATTCTAGCT TCAATTAACT
             CTTCTCTCTT CATTTAGCAG GCATTTCATC AATTCTAGCT TCAATTAACT
             CTTCTCTCTT CATTTAGCAG GCATTTCATC AATTCTAGCT TCAATTAACT
             CTTCTCTCTT CATTTAGCAG GCATTTCATC AATTCTAGCT TCAATTAACT
             CTTCTCTCTT CATTTAGCAG GCATTTCATC AATTCTAGCT TCAATTAACT
             CTTCTCTCTT CATTTAGCAG GCATTTCATC AATTCTAGCT TCAATTAACT
             CTTCTCTCTT CATTTAGCAG GCATTTCATC AATTCTAGCT TCAATTAACT
             CTTCTCTCTT CATTTAGCAG GCATTTCATC AATTCTAGCT TCAATTAACT
             CTTCTCTCTT CATTTAGCAG GCATTTCATC AATTCTAGCT TCAATTAACT
             CTTCTCTCTT CATTTAGCAG GCATTTCATC AATTCTAGCT TCAATTAACT
             CTTCTCTCTT CATTTAGCAG GCATTTCATC AATTCTAGCT TCAATTAACT
             CTTCTCTCTC CATTTAGCAG GCATCTCATC AATTTTAGCT TCAATTAACT

             TTATTACAAC TATTATTAAC ATAAAACCAC CAGCCATTTC CCAATATCAA
             TTATTACAAC TATTATTAAC ATAAAACCAC CAGCCATTTC CCAATATCAA
             TTATTACAAC TATTATTAAC ATAAAACCAC CAGCCATTTC CCAATATCAA
             TTATTACAAC TATTATTAAC ATAAAACCAC CAGCCATTTC CCAATATCAA
             TTATTACAAC TATTATTAAC ATAAAACCAC CAGCCATTTC CCAATATCAA
             TTATTACAAC TATTATTAAC ATAAAACCAC CAGCCATTTC CCAATATCAA
             TTATTACAAC TATTATTAAC ATAAAACCAC CAGCCATTTC CCAATATCAA
             TTATTACAAC TATTATTAAC ATAAAACCAC CAGCCATTTC CCAATATCAA
             TTATTACAAC TATTATTAAC ATAAAACCAC CAGCCATTTC CCAATATCAA
             TTATTACAAC TATTATTAAC ATAAAACCAC CAGCCATTTC CCAATATCAA
             TTATTACAAC TATTATTAAC ATAAAACCAC CAGCCATTTC CCAATATCAA
             TTATTACAAC TATTATTAAC ATAAAACCAC CAGCCATTTC CCAATATCAA
             TTATTACAAC TATTATTAAC ATAAAACCAC CAGCCATTTC CCAATATCAA
             TTATTACAAC TATTATTAAC ATAAAACCAC CAGCCATTTC CCAATATCAA
             TTATTACAAC TATTATTAAC ATAAAACCAC CAGCCATTTC CCAATATCAA
             TTATTACAAC TATTATTAAC ATAAAACCAC CAGCCATTTC CCAATATCAA
             TTATTACAAC TATTATTAAC ATAAAACCAC CAGCCATTTC CCAATATCAA
             TTATTACAAC TATTATTAAC ATAAAACCAC CAGCCATTTC CCAATATCAA
             TTATTACAAC TATTATTAAC ATAAAACCAC CAGCCATTTC CCAATATCAA
             TTATTACAAC TATTATTAAC ATAAAACCAC CAGCCATTTC CCAATATCAA
             TTATTACAAC TATTATTAAC ATAAAACCAC CAGCCATTTC CCAATATCAA
             TTATTACAAC TATTATTAAC ATAAAACCAC CAGCCATTTC CCAATATCAA
             TTATTACAAC TATTATTAAC ATAAAACCAC CAGCCATTTC CCAATATCAA
             TTATTACAAC TATTATTAAC ATAAAACCAC CAGCCATTTC CCAATATCAA
             TTATTACAAC TATTATTAAC ATAAAACCAC CAGCCATTTC CCAATATCAA
             TTATTACAAC TATTATTAAC ATAAAACCAC CAGCCATTTC CCAATATCAA
             TTATTACAAC TATTATTAAC ATAAAACCAC CAGCCATTTC CCAATATCAA
             TTATTACAAC CATTATTAAT ATAAAACCAC CAGCCATCTC TCAATATCAA

             ACACCATTAT TTGTGTGATC AATCTTAGTA ACAACTATTC TACTTCTTTT
             ACACCATTAT TTGTGTGATC AATCTTAGTA ACAACTATTC TACTTCTTTT
             ACACCATTAT TTGTGTGATC AATCTTAGTA ACAACTATTC TACTTCTTTT
             ACACCATTAT TTGTGTGATC AATCTTAGTA ACAACTATTC TACTTCTTTT
             ACACCATTAT TTGTGTGATC AATCTTAGTA ACAACTATTC TACTTCTTTT
             ACACCATTAT TTGTGTGATC AATCTTAGTA ACAACTATTC TACTTCTTTT
             ACACCATTAT TTGTGTGATC AATCTTAGTA ACAACTATTC TACTTCTTTT
             ACACCATTAT TTGTGTGATC AATCTTAGTA ACAACTATTC TACTTCTTTT
             ACACCATTAT TTGTGTGATC AATCTTAGTA ACAACTATTC TACTTCTTTT
             ACACCATTAT TTGTGTGATC AATCTTAGTA ACAACTATTC TACTTCTTTT
             ACACCATTAT TTGTGTGATC AATCTTAGTA ACAACTATTC TACTTCTTTT
             ACACCATTAT TTGTGTGATC AATCTTAGTA ACAACTATTC TACTTCTTTT
             ACACCATTAT TTGTGTGATC AATCTTAGTA ACAACTATTC TACTTCTTTT
             ACACCATTAT TTGTGTGATC AATCTTAGTA ACAACTATTC TACTTCTTTT
             ACACCATTAT TTGTGTGATC AATCTTAGTA ACAACTATTC TACTTCTTTT
             ACACCATTAT TTGTGTGATC AATCTTAGTA ACAACTATTC TACTTCTTTT
             ACACCATTAT TTGTGTGATC AATCTTAGTA ACAACTATTC TACTTCTTTT
             ACACCATTAT TTGTGTGATC AATCTTAGTA ACAACTATTC TACTTCTTTT
             ACACCATTAT TTGTGTGATC AATCTTAGTA ACAACTATTC TACTTCTTTT
             ACACCATTAT TTGTGTGATC AATCTTAGTA ACAACTATTC TACTTCTTTT
             ACACCATTAT TTGTGTGATC AATCTTAGTA ACAACTATTC TACTTCTTTT
             ACACCATTAT TTGTGTGATC AATCTTAGTA ACAACTATTC TACTTCTTTT
             ACACCATTAT TTGTGTGATC AATCTTAGTA ACAACTATTC TACTTCTTTT
             ACACCATTAT TTGTGTGATC AATCTTAGTA ACAACTATTC TACTTCTTTT
             ACACCATTAT TTGTGTGATC AATCTTAGTA ACAACTATTC TACTTCTTTT
             ACACCATTAT TTGTGTGATC AATCTTAGTA ACAACTATTC TACTTCTTTT
             ACACCATTAT TTGTGTGATC AATCTTAGTA ACAACTATTC TACTTCTTTT
             ACACCATTAT TTGTGTGATC AATTCTAGTA ACAACTATCC TCCTCCTATT

             AGCACTCCCA GTACTTGCAG CCGGCATTAC TATACTTCTT ACTGATCGAA
             AGCACTCCCA GTACTTGCAG CCGGCATTAC TATACTTCTT ACTGATCGAA
             AGCACTCCCA GTACTTGCAG CCGGCATTAC TATACTTCTT ACTGATCGAA
             AGCACTCCCA GTACTTGCAG CCGGCATTAC TATACTTCTT ACTGATCGAA
             AGCACTCCCA GTACTTGCAG CCGGCATTAC TATACTTCTT ACTGATCGAA
             AGCACTCCCA GTACTTGCAG CCGGCATTAC TATACTTCTT ACTGATCGAA
             AGCACTCCCA GTACTTGCAG CCGGCATTAC TATACTTCTT ACTGATCGAA
             AGCACTCCCA GTACTTGCAG CCGGCATTAC TATACTTCTT ACTGATCGAA
             AGCACTCCCA GTACTTGCAG CCGGCATTAC TATACTTCTT ACTGATCGAA
             AGCACTCCCA GTACTTGCAG CCGGCATTAC TATACTTCTT ACTGATCGAA
             AGCACTCCCA GTACTTGCAG CCGGCATTAC TATACTTCTT ACTGATCGAA
             AGCACTCCCA GTACTTGCAG CCGGCATTAC TATACTTCTT ACTGATCGAA
             AGCACTCCCA GTACTTGCAG CCGGCATTAC TATACTTCTT ACTGATCGAA
             AGCACTCCCA GTACTTGCAG CCGGCATTAC TATACTTCTT ACTGATCGAA
             AGCACTCCCA GTACTTGCAG CCGGCATTAC TATACTTCTT ACTGATCGAA
             AGCACTCCCA GTACTTGCAG CCGGCATTAC TATACTTCTT ACTGATCGAA
             AGCACTCCCA GTACTTGCAG CCGGCATTAC TATACTTCTT ACTGATCGAA
             AGCACTCCCA GTACTTGCAG CCGGCATTAC TATACTTCTT ACTGATCGAA
             AGCACTCCCA GTACTTGCAG CCGGCATTAC TATACTTCTT ACTGATCGAA
             AGCACTCCCA GTACTTGCAG CCGGCATTAC TATACTTCTT ACTGATCGAA
             AGCACTCCCA GTACTTGCAG CCGGCATTAC TATACTTCTT ACTGATCGAA
             AGCACTCCCA GTACTTGCAG CCGGCATTAC TATACTTCTT ACTGATCGAA
             AGCACTCCCA GTACTTGCAG CCGGCATTAC TATACTTCTT ACTGATCGAA
             AGCACTCCCA GTACTTGCAG CCGGCATTAC TATACTTCTT ACTGATCGAA
             AGCACTCCCA GTACTTGCAG CCGGCATTAC TATACTTCTT ACTGATCGAA
             AGCACTCCCA GTACTTGCAG CCGGCATTAC TATACTTCTT ACTGATCGAA
             AGCACTCCCA GTACTTGCAG CCGGCATTAC TATACTTCTT ACTGATCGAA
             ATCCCTTCCA GTACTCGCAG CAGGTATTAC AATATTACTT ACTGATCGCA

             ACCTAAACAC AACA
             ACCTAAACAC AACA
             ACCTAAACAC AACA
             ACCTAAACAC AACA
             ACCTAAACAC AACA
             ACCTAAACAC AACA
             ACCTAAACAC AACA
             ACCTAAACAC AACA
             ACCTAAACAC AACA
             ACCTAAACAC AACA
             ACCTAAACAC AACA
             ACCTAAACAC AACA
             ACCTAAACAC AACA
             ACCTAAACAC AACA
             ACCTAAACAC AACA
             ACCTAAACAC AACA
             ACCTAAACAC AACA
             ACCTAAACAC AACA
             ACCTAAACAC AACA
             ACCTAAACAC AACA
             ACCTAAACAC AACA
             ACCTAAACAC AACA
             ACCTAAACAC AACA
             ACCTAAACAC AACA
             ACCTAAACAC AACA
             ACCTAAACAC AACA
             ACCTAAACAC AACA
             ATCTAAATAC AACA
