# Supplementary material for: Genetic diversity and connectivity of the megamouth shark (Megachasma pelagios)
Source: PeerJ. 2018 Mar 5;6:e4432. doi: 10.7717/peerj.4432 (PMC5842762; doi:10.7717/peerj.4432)
Supplement: Supplemental Information 2 [file peerj-06-4432-s002.phy]

 26 592
07-53   ATGATTCATT ATCCCTCTTG ATAAGATAGG AAAAACATAT TTCTGTGAAG
11-299   ATGATTCATT ATCCCTCTTG ATAAGATAGG AAAAACATAT TTCTGTGAAG
Mp1   ATGATTCATT ATCCCTCTTG ATAAGATAGG AAAAACATAT TTCTGTGAAG
Mp2   ATGATTCATT ATCCCTCTTG ATAAGATAGG AAAAACATAT TTCTGTGAAG
Mp4   ATGATTCATT ATCCCTCTTG ATAAGATAGG AAAAACATAT TTCTGTGAAG
Mp5   ATGATTCATT ATCCCTCTTG ATAAGATAGG AAAAACATAT TTCTGTGAAG
Mp6   ATGATTCATT ATCCCTCTTG ATAAGATAGG AAAAACATAT TTCTGTGAAG
Mp8   ATGATTCATT ATCCCTCTTG ATAAGATAGG AAAAACATAT TTCTGTGAAG
Mp9   ATGATTCATT ATCCCTCTTG ATAAGATAGG AAAAACATAT TTCTGTGAAG
Mp10   ATGATTCATT ATCCCTCTTG ATAAGATAGG AAAAACATAT TTCTGTGAAG
Mp11   ATGATTCATT ATCCCTCTTG ATAAGATAGG AAAAACATAT TTCTGTGAAG
Mp12   ATGATTCATT ATCCCTCTTG ATAAGATAGG AAAAACATAT TTCTGTGAAG
Mp13   ATGATTCATT ATCCCTCTTG ATAAGATAGG AAAAACATAT TTCTGTGAAG
Mp14   ATGATTCATT ATCCCTCTTG ATAAGATAGG AAAAACATAT TTCTGTGAAG
Mp15   ATGATTCATT ATCCCTCTTG ATAAGATAGG AAAAACATAT TTCTGTGAAG
Mp17   ATGATTCATT ATCCCTCTTG ATAAGATAGG AAAAACATAT TTCTGTGAAG
Mp18   ATGATTCATT ATCCCTCTTG ATAAGATAGG AAAAACATAT TTCTGTGAAG
Mp19   ATGATTCATT ATCCCTCTTG ATAAGATAGG AAAAACATAT TTCTGTGAAG
Mp20   ATGATTCATT ATCCCTCTTG ATAAGATAGG AAAAACATAT TTCTGTGAAG
Mp22   ATGATTCATT ATCCCTCTTG ATAAGATAGG AAAAACATAT TTCTGTGAAG
Mp23   ATGATTCATT ATCCCTCTTG ATAAGATAGG AAAAACATAT TTCTGTGAAG
Mp25   ATGATTCATT ATCCCTCTTG ATAAGATAGG AAAAACATAT TTCTGTGAAG
Mp26   ATGATTCATT ATCCCTCTTG ATAAGATAGG AAAAACATAT TTCTGTGAAG
Mp27   ATGATTCATT ATCCCTCTTG ATAAGATAGG AAAAACATAT TTCTGTGAAG
AF423063_1_Japan   ATGATTCATT ATCCCTCTTG ATAAGATAGG AAAAACATAT TTCTGTGAAG
AF423064_1_Pseudocarcharias_kamoharai   ATGATTCATT ATCCCTCTTG ATAAGATAGG AAAAACATAT TTCTGTGAAG

             CTATTGCCCT GGTAGACTTT CTGTCTCTGC TTGAGAGGTA GCCTTATAGA
             CTATTGCCCT GGTAGACTTT CTGTCTCTGC TTGAGAGGTA GCCTTATAGA
             CTATTGCCCT GGTAGACTTT CTGTCTCTGC TTGAGAGGTA GCCTTATAGA
             CTATTGCCCT GGTAGACTTT CTGTCTCTGC TTGAGAGGTA GCCTTATAGA
             CTATTGCCCT GGTAGACTTT CTGTCTCTGC TTGAGAGGTA GCCTTATAGA
             CTATTGCCCT GGTAGACTTT CTGTCTCTGC TTGAGAGGTA GCCTTATAGA
             CTATTGCCCT GGTAGACTTT CTGTCTCTGC TTGAGAGGTA GCCTTATAGA
             CTATTGCCCT GGTAGACTTT CTGTCTCTGC TTGAGAGGTA GCCTTATAGA
             CTATTGCCCT GGTAGACTTT CTGTCTCTGC TTGAGAGGTA GCCTTATAGA
             CTATTGCCCT GGTAGACTTT CTGTCTCTGC TTGAGAGGTA GCCTTATAGA
             CTATTGCCCT GGTAGACTTT CTGTCTCTGC TTGAGAGGTA GCCTTATAGA
             CTATTGCCCT GGTAGACTTT CTGTCTCTGC TTGAGAGGTA GCCTTATAGA
             CTATTGCCCT GGTAGACTTT CTGTCTCTGC TTGAGAGGTA GCCTTATAGA
             CTATTGCCCT GGTAGACTTT CTGTCTCTGC TTGAGAGGTA GCCTTATAGA
             CTATTGCCCT GGTAGACTTT CTGTCTCTGC TTGAGAGGTA GCCTTATAGA
             CTATTGCCCT GGTAGACTTT CTGTCTCTGC TTGAGAGGTA GCCTTATAGA
             CTATTGCCCT GGTAGACTTT CTGTCTCTGC TTGAGAGGTA GCCTTATAGA
             CTATTGCCCT GGTAGACTTT CTGTCTCTGC TTGAGAGGTA GCCTTATAGA
             CTATTGCCCT GGTAGACTTT CTGTCTCTGC TTGAGAGGTA GCCTTATAGA
             CTATTGCCCT GGTAGACTTT CTGTCTCTGC TTGAGAGGTA GCCTTATAGA
             CTATTGCCCT GGTAGACTTT CTGTCTCTGC TTGAGAGGTA GCCTTATAGA
             CTATTGCCCT GGTAGACTTT CTGTCTCTGC TTGAGAGGTA GCCTTATAGA
             CTATTGCCCT GGTAGACTTT CTGTCTCTGC TTGAGAGGTA GCCTTATAGA
             CTATTGCCCT GGTAGACTTT CTGTCTCTGC TTGAGAGGTA GCCTTATAGA
             CTATTGCCCT GGTAGACTTT CTGTCTCTGC TTGAGAGGTA GCCTTATAGA
             CTATTGCCCT GGTAGACTTT CTGTCTCTGC TTGACAGGTA GCCTTATAGA

             AATGCAAATG TATGGTCCAG TACAGTTTCA GTAAATCTTT CAGAGTAGTT
             AATGCAAATG TATGGTCCAG TACAGTTTCA GTAAATCTTT CAGAGTAGTT
             AATGCAAATG TATGGTCCAG TACAGTTTCA GTAAATCTTT CAGAGTAGTT
             AATGCAAATG TATGGTCCAG TACAGTTTCA GTAAATCTTT CAGAGTAGTT
             AATGCAAATG TATGGTCCAG TACAGTTTCA GTAAATCTTT CAGAGTAGTT
             AATGCAAATG TATGGTCCAG TACAGTTTCA GTAAATCTTT CAGAGTAGTT
             AATGCAAATG TATGGTCCAG TACAGTTTCA GTAAATCTTT CAGAGTAGTT
             AATGCAAATG TATGGTCCAG TACAGTTTCA GTAAATCTTT CAGAGTAGTT
             AATGCAAATG TATGGTCCAG TACAGTTTCA GTAAATCTTT CAGAGTAGTT
             AATGCAAATG TATGGTCCAG TACAGTTTCA GTAAATCTTT CAGAGTAGTT
             AATGCAAATG TATGGTCCAG TACAGTTTCA GTAAATCTTT CAGAGTAGTT
             AATGCAAATG TATGGTCCAG TACAGTTTCA GTAAATCTTT CAGAGTAGTT
             AATGCAAATG TATGGTCCAG TACAGTTTCA GTAAATCTTT CAGAGTAGTT
             AATGCAAATG TATGGTCCAG TACAGTTTCA GTAAATCTTT CAGAGTAGTT
             AATGCAAATG TATGGTCCAG TACAGTTTCA GTAAATCTTT CAGAGTAGTT
             AATGCAAATG TATGGTCCAG TACAGTTTCA GTAAATCTTT CAGAGTAGTT
             AATGCAAATG TATGGTCCAG TACAGTTTCA GTAAATCTTT CAGAGTAGTT
             AATGCAAATG TATGGTCCAG TACAGTTTCA GTAAATCTTT CAGAGTAGTT
             AATGCAAATG TATGGTCCAG TACAGTTTCA GTAAATCTTT CAGAGTAGTT
             AATGCAAATG TATGGTCCAG TACAGTTTCA GTAAATCTTT CAGAGTAGTT
             AATGCAAATG TATGGTCCAG TACAGTTTCA GTAAATCTTT CAGAGTAGTT
             AATGCAAATG TATGGTCCAG TACAGTTTCA GTAAATCTTT CAGAGTAGTT
             AATGCAAATG TATGGTCCAG TACAGTTTCA GTAAATCTTT CAGAGTAGTT
             AATGCAAATG TATGGTCCAG TACAGTTTCA GTAAATCTTT CAGAGTAGTT
             AATGCAAATG TATGGTCCAG TACAGTTTCA GTAAATCTTT CAGAGTAGTT
             AATGCAAATG TATGGTCCAG TACAGTTTCA ATAAATCTTT CAGAGTAGTT

             CTTGGCTTCA GATGATGTGA AAGTCCACGA GGATGGCTGG GCTTGTCTTA
             CTTGGCTTCA GATGATGTGA AAGTCCACGA GGATGGCTGG GCTTGTCTTA
             CTTGGCTTCA GATGATGTGA AAGTCCACGA GGATGGCTGG GCTTGTCTTA
             CTTGGCTTCA GATGATGTGA AAGTCCACGA GGATGGCTGG GCTTGTCTTA
             CTTGGCTTCA GATGATGTGA AAGTCCACGA GGATGGCTGG GCTTGTCTTA
             CTTGGCTTCA GATGATGTGA AAGTCCACGA GGATGGCTGG GCTTGTCTTA
             CTTGGCTTCA GATGATGTGA AAGTCCACGA GGATGGCTGG GCTTGTCTTA
             CTTGGCTTCA GATGATGTGA AAGTCCACGA GGATGGCTGG GCTTGTCTTA
             CTTGGCTTCA GATGATGTGA AAGTCCACGA GGATGGCTGG GCTTGTCTTA
             CTTGGCTTCA GATGATGTGA AAGTCCACGA GGATGGCTGG GCTTGTCTTA
             CTTGGCTTCA GATGATGTGA AAGTCCACGA GGATGGCTGG GCTTGTCTTA
             CTTGGCTTCA GATGATGTGA AAGTCCACGA GGATGGCTGG GCTTGTCTTA
             CTTGGCTTCA GATGATGTGA AAGTCCACGA GGATGGCTGG GCTTGTCTTA
             CTTGGCTTCA GATGATGTGA AAGTCCACGA GGATGGCTGG GCTTGTCTTA
             CTTGGCTTCA GATGATGTGA AAGTCCACGA GGATGGCTGG GCTTGTCTTA
             CTTGGCTTCA GATGATGTGA AAGTCCACGA GGATGGCTGG GCTTGTCTTA
             CTTGGCTTCA GATGATGTGA AAGTCCACGA GGATGGCTGG GCTTGTCTTA
             CTTGGCTTCA GATGATGTGA AAGTCCACGA GGATGGCTGG GCTTGTCTTA
             CTTGGCTTCA GATGATGTGA AAGTCCACGA GGATGGCTGG GCTTGTCTTA
             CTTGGCTTCA GATGATGTGA AAGTCCACGA GGATGGCTGG GCTTGTCTTA
             CTTGGCTTCA GATGATGTGA AAGTCCACGA GGATGGCTGG GCTTGTCTTA
             CTTGGCTTCA GATGATGTGA AAGTCCACGA GGATGGCTGG GCTTGTCTTA
             CTTGGCTTCA GATGATGTGA AAGTCCACGA GGATGGCTGG GCTTGTCTTA
             CTTGGCTTCA GATGATGTGA AAGTCCACGA GGATGGCTGG GCTTGTCTTA
             CTTGGCTTCA GATGATGTGA AAGTCCACGA GGATGGCTGG GCTTGTCTTA
             CTTGGCTTCA GCTGATGTGA AAGTCCATGA GGATGTCTGG GCTTGTGTTA

             ATTGTATTCC ACATTGGAAC CTTCCAGAAG ACTAGTCAAC TTGCAATACC
             ATTGTATTCC ACATTGGAAC CTTCCAGAAG ACTAGTCAAC TTGCAATACC
             ATTGTATTCC ACATTGGAAC CTTCCAGAAG ACTAGTCAAC TTGCAATACC
             ATTGTATTCC ACATTGGAAC CTTCCAGAAG ACTAGTCAAC TTGCAATACC
             ATTGTATTCC ACATTGGAAC CTTCCAGAAG ACTAGTCAAC TTGCAATACC
             ATTGTATTCC ACATTGGAAC CTTCCAGAAG ACTAGTCAAC TTGCAATACC
             ATTGTATTCC ACATTGGAAC CTTCCAGAAG ACTAGTCAAC TTGCAATACC
             ATTGTATTCC ACATTGGAAC CTTCCAGAAG ACTAGTCAAC TTGCAATACC
             ATTGTATTCC ACATTGGAAC CTTCCAGAAG ACTAGTCAAC TTGCAATACC
             ATTGTATTCC ACATTGGAAC CTTCCAGAAG ACTAGTCAAC TTGCAATACC
             ATTGTATTCC ACATTGGAAC CTTCCAGAAG ACTAGTCAAC TTGCAATACC
             ATTGTATTCC ACATTGGAAC CTTCCAGAAG ACTAGTCAAC TTGCAATACC
             ATTGTATTCC ACATTGGAAC CTTCCAGAAG ACTAGTCAAC TTGCAATACC
             ATTGTATTCC ACATTGGAAC CTTCCAGAAG ACTAGTCAAC TTGCAATACC
             ATTGTATTCC ACATTGGAAC CTTCCAGAAG ACTAGTCAAC TTGCAATACC
             ATTGTATTCC ACATTGGAAC CTTCCAGAAG ACTAGTCAAC TTGCAATACC
             ATTGTATTCC ACATTGGAAC CTTCCAGAAG ACTAGTCAAC TTGCAATACC
             ATTGTATTCC ACATTGGAAC CTTCCAGAAG ACTAGTCAAC TTGCAATACC
             ATTGTATTCC ACATTGGAAC CTTCCAGAAG ACTAGTCAAC TTGCAATACC
             ATTGTATTCC ACATTGGAAC CTTCCAGAAG ACTAGTCAAC TTGCAATACC
             ATTGTATTCC ACATTGGAAC CTTCCAGAAG ACTAGTCAAC TTGCAATACC
             ATTGTATTCC ACATTGGAAC CTTCCAGAAG ACTAGTCAAC TTGCAATACC
             ATTGTATTCC ACATTGGAAC CTTCCAGAAG ACTAGTCAAC TTGCAATACC
             ATTGTATTCC ACATTGGAAC CTTCCAGAAG ACTAGTCAAC TTGCAATACC
             ATTSTATTCC ACATTGGAAC CTTCCAGAAG ACTAGTCAAC TTGCAATACC
             ATTGTATTCC ACATTGGAAC CTTCCAGAAG ACTAGTCAAC TTGCAATGCC

             AGGCATCAGG TGACTTGTGG CAGCCATCTA AAGTCAGTGC CTTTGTTTGC
             AGGCATCAGG TGACTTGTGG CAGCCATCTA AAGTCAGTGC CTTTGTTTGC
             AGGCATCAGG TGACTTGTGG CAGCCATCTA AAGTCAGTGC CTTTGTTTGC
             AGGCATCAGG TGACTTGTGG CAGCCATCTA AAGTCAGTGC CTTTGTTTGC
             AGGCATCAGG TGACTTGTGG CAGCCATCTA AAGTCAGTGC CTTTGTTTGC
             AGGCATCAGG TGACTTGTGG CAGCCATCTA AAGTCAGTGC CTTTGTTTGC
             AGGCATCAGG TGACTTGTGG CAGCCATCTA AAGTCAGTGC CTTTGTTTGC
             AGGCATCAGG TGACTTGTGG CAGCCATCTA AAGTCAGTGC CTTTGTTTGC
             AGGCATCAGG TGACTTGTGG CAGCCATCTA AAGTCAGTGC CTTTGTTTGC
             AGGCATCAGG TGACTTGTGG CAGCCATCTA AAGTCAGTGC CTTTGTTTGC
             AGGCATCAGG TGACTTGTGG CAGCCATCTA AAGTCAGTGC CTTTGTTTGC
             AGGCATCAGG TGACTTGTGG CAGCCATCTA AAGTCAGTGC CTTTGTTTGC
             AGGCATCAGG TGACTTGTGG CAGCCATCTA AAGTCAGTGC CTTTGTTTGC
             AGGCATCAGG TGACTTGTGG CAGCCATCTA AAGTCAGTGC CTTTGTTTGC
             AGGCATCAGG TGACTTGTGG CAGCCATCTA AAGTCAGTGC CTTTGTTTGC
             AGGCATCAGG TGACTTGTGG CAGCCATCTA AAGTCAGTGC CTTTGTTTGC
             AGGCATCAGG TGACTTGTGG CAGCCATCTA AAGTCAGTGC CTTTGTTTGC
             AGGCATCAGG TGACTTGTGG CAGCCATCTA AAGTCAGTGC CTTTGTTTGC
             AGGCATCAGG TGACTTGTGG CAGCCATCTA AAGTCAGTGC CTTTGTTTGC
             AGGCATCAGG TGACTTGTGG CAGCCATCTA AAGTCAGTGC CTTTGTTTGC
             AGGCATCAGG TGACTTGTGG CAGCCATCTA AAGTCAGTGC CTTTGTTTGC
             AGGCATCAGG TGACTTGTGG CAGCCATCTA AAGTCAGTGC CTTTGTTTGC
             AGGCATCAGG TGACTTGTGG CAGCCATCTA AAGTCAGTGC CTTTGTTTGC
             AGGCATCAGG TGACTTGTGG CAGCCATCTA AAGTCAGTGC CTTTGTTTGC
             AGGCATCAGG TGACTTGTGG CAGCCATCTA AAGTCAGTGC CTTTGTTTGC
             AGGCATCAGG TGACTTGTGG CAGCCATCTA AAGTCGGTGC CTTTGTTTGC

             TTTTCAAAAG TCCTTTTTAA ATAGTTCAAG ATATGCTTGA CCAGCCGATG
             TTTTCAAAAG TCCTTTTTAA ATAGTTCAAG ATATGCTTGA CCAGCCGATG
             TTTTCAAAAG TCCTTTTTAA ATAGTTCAAG ATATGCTTGA CCAGCCGATG
             TTTTCAAAAG TCCTTTTTAA ATAGTTCAAG ATATGCTTGA CCAGCCGATG
             TTTTCAAAAG TCCTTTTTAA ATAGTTCAAG ATATGCTTGA CCAGCCGATG
             TTTTCAAAAG TCCTTTTTAA ATAGTTCAAG ATATGCTTGA CCAGCCGATG
             TTTTCAAAAG TCCTTTTTAA ATAGTTCAAG ATATGCTTGA CCAGCCGATG
             TTTTCAAAAG TCCTTTTTAA ATAGTTCAAG ATATGCTTGA CCAGCCGATG
             TTTTCAAAAG TCCTTTTTAA ATAGTTCAAG ATATGCTTGA CCAGCCGATG
             TTTTCAAAAG TCCTTTTTAA ATAGTTCAAG ATATGCTTGA CCAGCCGATG
             TTTTCAAAAG TCCTTTTTAA ATAGTTCAAG ATATGCTTGA CCAGCCGATG
             TTTTCAAAAG TCCTTTTTAA ATAGTTCAAG ATATGCTTGA CCAGCCGATG
             TTTTCAAAAG TCCTTTTTAA ATAGTTCAAG ATATGCTTGA CCAGCCGATG
             TTTTCAAAAG TCCTTTTTAA ATAGTTCAAG ATATGCTTGA CCAGCCGATG
             TTTTCAAAAG TCCTTTTTAA ATAGTTCAAG ATATGCTTGA CCAGCCGATG
             TTTTCAAAAG TCCTTTTTAA ATAGTTCAAG ATATGCTTGA CCAGCCGATG
             TTTTCAAAAG TCCTTTTTAA ATAGTTCAAG ATATGCTTGA CCAGCCGATG
             TTTTCAAAAG TCCTTTTTAA ATAGTTCAAG ATATGCTTGA CCAGCCGATG
             TTTTCAAAAG TCCTTTTTAA ATAGTTCAAG ATATGCTTGA CCAGCCGATG
             TTTTCAAAAG TCCTTTTTAA ATAGTTCAAG ATATGCTTGA CCAGCCGATG
             TTTTCAAAAG TCCTTTTTAA ATAGTTCAAG ATATGCTTGA CCAGCCGATG
             TTTTCAAAAG TCCTTTTTAA ATAGTTCAAG ATATGCTTGA CCAGCCGATG
             TTTTCAAAAG TCCTTTTTAA ATAGTTCAAG ATATGCTTGA CCAGCCGATG
             TTTTCAAAAG TCCTTTTTAA ATAGTTCAAG ATATGCTTGA CCAGCCGATG
             TTTTCAAAAG TCCTTTTTAA ATAGTTCAAG GTATGCTTGA CCAGCCGATG
             TTTTCAAGAG TCCTTTTTAA ACAGTTCAAG ATATGTTTGA CCAGCCGATG

             ACATTAAAGA TTAATATCAC TCATGCACAA GTCACATCAC CCTGACAATT
             ACATTAAAGA TTAATATCAC TCATGCACAA GTCACATCAC CCTGACAATT
             ACATTAAAGA TTAATATCAC TCATGCACAA GTCACATCAC CCTGACAATT
             ACATTAAAGA TTAATATCAC TCATGCACAA GTCACATCAC CCTGACAATT
             ACATTAAAGA TTAATATCAC TCATGCACAA GTCACATCAC CCTGACAATT
             ACATTAAAGA TTAATATCAC TCATGCACAA GTCACATCAC CCTGACAATT
             ACATTAAAGA TTAATATCAC TCATGCACAA GTCACATCAC CCTGACAATT
             ACATTAAAGA TTAATATCAC TCATGCACAA GTCACATCAC CCTGACAATT
             ACATTAAAGA TTAATATCAC TCATGCACAA GTCACATCAC CCTGACAATT
             ACATTAAAGA TTAATATCAC TCATGCACAA GTCACATCAC CCTGACAATT
             ACATTAAAGA TTAATATCAC TCATGCACAA GTCACATCAC CCTGACAATT
             ACATTAAAGA TTAATATCAC TCATGCACAA GTCACATCAC CCTGACAATT
             ACATTAAAGA TTAATATCAC TCATGCACAA GTCACATCAC CCTGACAATT
             ACATTAAAGA TTAATATCAC TCATGCACAA GTCACATCAC CCTGACAATT
             ACATTAAAGA TTAATATCAC TCATGCACAA GTCACATCAC CCTGACAATT
             ACATTAAAGA TTAATATCAC TCATGCACAA GTCACATCAC CCTGACAATT
             ACATTAAAGA TTAATATCAC TCATGCACAA GTCACATCAC CCTGACAATT
             ACATTAAAGA TTAATATCAC TCATGCACAA GTCACATCAC CCTGACAATT
             ACATTAAAGA TTAATATCAC TCATGCACAA GTCACATCAC CCTGACAATT
             ACATTAAAGA TTAATATCAC TCATGCACAA GTCACATCAC CCTGACAATT
             ACATTAAAGA TTAATATCAC TCATGCACAA GTCACATCAC CCTGACAATT
             ACATTAAAGA TTAATATCAC TCATGCACAA GTCACATCAC CCTGACAATT
             ACATTAAAGA TTAATATCAC TCATGCACAA GTCACATCAC CCTGACAATT
             ACATTAAAGA TTAATATCAC TCATGCACAA GTCACATCAC CCTGACAATT
             ACATTAAAGA TTAATATCAC TCATGCACAA GTCACATCAC CCTGACAATT
             ACATTAAAGA TTAATATCAC TCATGCACAA GTCACATCAC CCTGACAATT

             TTGTACACAC ACA------- -------CAA ATACACACA- ----------
             TTGTACACAC ACA------- -------CAA ATACACACA- ----------
             TTGTACACAC ACA------- -------CAA ATACACACA- ----------
             TTGTACACAC ACA------- -------CAA ATACACACA- ----------
             TTGTACACAC ACA------- -------CAA ATACACACA- ----------
             TTGTACACAC ACA------- -------CAA ATACACACA- ----------
             TTGTACACAC ACA------- -------CAA ATACACACA- ----------
             TTGTACACAC ACA------- -------CAA ATACACACA- ----------
             TTGTACACAC ACA------- -------CAA ATACACACA- ----------
             TTGTACACAC ACA------- -------CAA ATACACACA- ----------
             TTGTACACAC ACA------- -------CAA ATACACACA- ----------
             TTGTACACAC ACA------- -------CAA ATACACACA- ----------
             TTGTACACAC ACA------- -------CAA ATACACACA- ----------
             TTGTACACAC ACA------- -------CAA ATACACACA- ----------
             TTGTACACAC ACA------- -------CAA ATACACACA- ----------
             TTGTACACAC ACA------- -------CAA ATACACACA- ----------
             TTGTACACAC ACA------- -------CAA ATACACACA- ----------
             TTGTACACAC ACA------- -------CAA ATACACACA- ----------
             TTGTACACAC ACA------- -------CAA ATACACACA- ----------
             TTGTACACAC ACA------- -------CAA ATACACACA- ----------
             TTGTACACAC ACA------- -------CAA ATACACACA- ----------
             TTGTACACAC ACA------- -------CAA ATACACACA- ----------
             TTGTACACAC ACA------- -------CAA ATACACACA- ----------
             TTGTACACAC ACA------- -------CAA ATACACACA- ----------
             TTGTACACAC ACA------- -------CAA ATACACACA- ----------
             TTGTACACAC ACATACACAC TCACACACAA ACACACACAT ACACACTCAC

             -------GAC TGCTTGCATT AAAAACGCCT GCTGGCACAT TTAGAGTGGA
             -------GAC TGCTTGCATT AAAAACGCCT GCTGGCACAT TTAGAGTGGA
             -------GAC TGCTTGCATT AAAAACGCCT GCTGGCACAT TTAGAGTGGA
             -------GAC TGCTTGCATT AAAAACGCCT GCTGGCACAT TTAGAGTGGA
             -------GAC TGCTTGCATT AAAAACGCCT GCTGGCACAT TTAGAGTGGA
             -------GAC TGCTTGCATT AAAAACGCCT GCTGGCACAT TTAGAGTGGA
             -------GAC TGCTTGCATT AAAAACGCCT GCTGGCACAT TTAGAGTGGA
             -------GAC TGCTTGCATT AAAAACGCCT GCTGGCACAT TTAGAGTGGA
             -------GAC TGCTTGCATT AAAAACGCCT GCTGGCACAT TTAGAGTGGA
             -------GAC TGCTTGCATT AAAAACGCCT GCTGGCACAT TTAGAGTGGA
             -------GAC TGCTTGCATT AAAAACGCCT GCTGGCACAT TTAGAGTGGA
             -------GAC TGCTTGCATT AAAAACGCCT GCTGGCACAT TTAGAGTGGA
             -------GAC TGCTTGCATT AAAAACGCCT GCTGGCACAT TTAGAGTGGA
             -------GAC TGCTTGCATT AAAAACGCCT GCTGGCACAT TTAGAGTGGA
             -------GAC TGCTTGCATT AAAAACGCCT GCTGGCACAT TTAGAGTGGA
             -------GAC TGCTTGCATT AAAAACGCCT GCTGGCACAT TTAGAGTGGA
             -------GAC TGCTTGCATT AAAAACGCCT GCTGGCACAT TTAGAGTGGA
             -------GAC TGCTTGCATT AAAAACGCCT GCTGGCACAT TTAGAGTGGA
             -------GAC TGCTTGCATT AAAAACGCCT GCTGGCACAT TTAGAGTGGA
             -------GAC TGCTTGCATT AAAAACGCCT GCTGGCACAT TTAGAGTGGA
             -------GAC TGCTTGCATT AAAAACGCCT GCTGGCACAT TTAGAGTGGA
             -------GAC TGCTTGCATT AAAAACGCCT GCTGGCACAT TTAGAGTGGA
             -------GAC TGCTTGCATT AAAAACGCCT GCTGGCACAT TTAGAGTGGA
             -------GAC TGCTTGCATT AAAAACGCCT GCTGGCACAT TTAGAGTGGA
             -------GAC TGCTTGCATT AAAAACGCCT GCTGGCACAT TTAGAGTGGA
             ACACAAAGAC TGCTTGCATT TAAAATGCCT GTTGGCACAT TTAGAGTGGG

             AGCAGCCATC TAAACCTCCC GCATTCCATT TAGATGGTGG TTGGTTCTGT
             AGCAGCCATC TAAACCTCCC GCATTCCATT TAGATGGTGG TTGGTTCTGT
             AGCAGCCATC TAAACCTCCC GCATTCCATT TAGATGGTGG TTGGTTCTGT
             AGCAGCCATC TAAACCTCCC GCATTCCATT TAGATGGTGG TTGGTTCTGT
             AGCAGCCATC TAAACCTCCC GCATTCCATT TAGATGGTGG TTGGTTCTGT
             AGCAGCCATC TAAACCTCCC GCATTCCATT TAGATGGTGG TTGGTTCTGT
             AGCAGCCATC TAAACCTCCC GCATTCCATT TAGATGGTGG TTGGTTCTGT
             AGCAGCCATC TAAACCTCCC GCATTCCATT TAGATGGTGG TTGGTTCTGT
             AGCAGCCATC TAAACCTCCC GCATTCCATT TAGATGGTGG TTGGTTCTGT
             AGCAGCCATC TAAACCTCCC GCATTCCATT TAGATGGTGG TTGGTTCTGT
             AGCAGCCATC TAAACCTCCC GCATTCCATT TAGATGGTGG TTGGTTCTGT
             AGCAGCCATC TAAACCTCCC GCATTCCATT TAGATGGTGG TTGGTTCTGT
             AGCAGCCATC TAAACCTCCC GCATTCCATT TAGATGGTGG TTGGTTCTGT
             AGCAGCCATC TAAACCTCCC GCATTCCATT TAGATGGTGG TTGGTTCTGT
             AGCAGCCATC TAAACCTCCC GCATTCCATT TAGATGGTGG TTGGTTCTGT
             AGCAGCCATC TAAACCTCCC GCATTCCATT TAGATGGTGG TTGGTTCTGT
             AGCAGCCATC TAAACCTCCC GCATTCCATT TAGATGGTGG TTGGTTCTGT
             AGCAGCCATC TAAACCTCCC GCATTCCATT TAGATGGTGG TTGGTTCTGT
             AGCAGCCATC TAAACCTCCC GCATTCCATT TAGATGGTGG TTGGTTCTGT
             AGCAGCCATC TAAACCTCCC GCATTCCATT TAGATGGTGG TTGGTTCTGT
             AGCAGCCATC TAAACCTCCC GCATTCCATT TAGATGGTGG TTGGTTCTGT
             AGCAGCCATC TAAACCTCCC GCATTCCATT TAGATGGTGG TTGGTTCTGT
             AGCAGCCATC TAAACCTCCC GCATTCCATT TAGATGGTGG TTGGTTCTGT
             AGCAGCCATC TAAACCTCCC GCATTCCATT TAGATGGTGG TTGGTTCTGT
             AGCAGCCATC TAAACCTCCC GCATTCCATT TAGATGGTGG TTGGTTCTGT
             AACAGCCATC TAAGCCTCCC GCATTCCATT TAGATGGTGG TTGGTTCTGT

             ACCAACGTTG TCTAATACAT TAGCTAAATG TGGTTAACTG GG
             ACCAACGTTG TCTAATACAT TAGCTAAATG TGGTTAACTG GG
             ACCAACGTTG TCTAATACAT TAGCTAAATG TGGTTAACTG GG
             ACCAACGTTG TCTAATACAT TAGCTAAATG TGGTTAACTG GG
             ACCAACGTTG TCTAATACAT TAGCTAAATG TGGTTAACTG GG
             ACCAACGTTG TCTAATACAT TAGCTAAATG TGGTTAACTG GG
             ACCAACGTTG TCTAATACAT TAGCTAAATG TGGTTAACTG GG
             ACCAACGTTG TCTAATACAT TAGCTAAATG TGGTTAACTG GG
             ACCAACGTTG TCTAATACAT TAGCTAAATG TGGTTAACTG GG
             ACCAACGTTG TCTAATACAT TAGCTAAATG TGGTTAACTG GG
             ACCAACGTTG TCTAATACAT TAGCTAAATG TGGTTAACTG GG
             ACCAACGTTG TCTAATACAT TAGCTAAATG TGGTTAACTG GG
             ACCAACGTTG TCTAATACAT TAGCTAAATG TGGTTAACTG GG
             ACCAACGTTG TCTAATACAT TAGCTAAATG TGGTTAACTG GG
             ACCAACGTTG TCTAATACAT TAGCTAAATG TGGTTAACTG GG
             ACCAACGTTG TCTAATACAT TAGCTAAATG TGGTTAACTG GG
             ACCAACGTTG TCTAATACAT TAGCTAAATG TGGTTAACTG GG
             ACCAACGTTG TCTAATACAT TAGCTAAATG TGGTTAACTG GG
             ACCAACGTTG TCTAATACAT TAGCTAAATG TGGTTAACTG GG
             ACCAACGTTG TCTAATACAT TAGCTAAATG TGGTTAACTG GG
             ACCAACGTTG TCTAATACAT TAGCTAAATG TGGTTAACTG GG
             ACCAACGTTG TCTAATACAT TAGCTAAATG TGGTTAACTG GG
             ACCAACGTTG TCTAATACAT TAGCTAAATG TGGTTAACTG GG
             ACCAACGTTG TCTAATACAT TAGCTAAATG TGGTTAACTG GG
             ACCAACGTTG TCTAATACAT TAGCTAAATG TGGTTAACTG GG
             ACCAATGTTG TCTAATACAT TAGCCAAATG TGGGTAACTG GG
